# Supplementary material for: Molecular Evolution of a Novel Family of Putative Calcium Transporters
Source: PLoS One. 2014 Jun 23;9(6):e100851. doi: 10.1371/journal.pone.0100851 (PMC4067407; doi:10.1371/journal.pone.0100851)
Supplement: Table S1 — List of the 149 protein sequences used for this work. Abbreviation, NCBI accession number, scientific name, taxonomic groups and subgroups of the key organisms as classified in the NCBI genome database. For prokaryotic members of the family, the repartition into singleton, paired, or fusion gene is specified. For eukaryotic members of the family, the presence (Yes) or the absence (No) of a signal peptide was predicted using SignalP 4.1. (XLSX) [file pone.0100851.s004.xlsx]

## Sheet: Eukaryotes
Suppl. Table 1 - Eukaryotes
Name	Accession	Species	Group	Subgroup	SignalP prediction	SignalP D-value	SignalP D-cutoff
Ath1	NP_564825.1	Arabidopsis thaliana	Plants	Land plants	No	0.118	0.450
Ath2	NP_193095.2				No	0.128	0.450
Ath3	NP_568535.1				Yes	0.831	0.450
Ath4	NP_173923.1				No	0.146	0.500
Ath5	NP_177032.1				No	0.175	0.500
Mtr1	XP_003611045.1	Medicago truncatula	Plants	Land plants	No	0.316	0.450
Mtr2	XP_003624158.1				Yes	0.899	0.450
Vvi1	XP_002272191.1	Vitis vinifera	Plants	Land plants	Yes	0.578	0.500
Vvi2	XP_002285620.1				No	0.216	0.450
Vvi3	CBI17645.3				Yes	0.517	0.500
Vvi4	XP_002281939.1				No	0.167	0.500
Ptr1	XP_002312384.1	Populus trichocarpa	Plants	Land plants	No	0.147	0.500
Ptr2	XP_002297830.1				No	0.103	0.450
Ptr3	XP_002329003.1				Yes	0.911	0.450
Ptr4	XP_002325903.1				Yes	0.938	0.450
Osa1	NP_001062312.1	Oryza sativa Japonica group	Plants	Land plants	Yes	0.845	0.450
Osa2	NP_001067880.1				Yes	0.911	0.450
Osa3	NP_001061871.1				No	0.211	0.500
Osa4	NP_001068053.1				No	0.168	0.450
Osa5	EEE54133.1				No	0.160	0.450
Zma1	NP_001141271.1	Zea mays	Plants	Land plants	Yes	0.928	0.450
Zma2	NP_001152126.1				No	0.205	0.500
Zma3	NP_001141077.1				No	0.274	0.450
Zma4	NP_001140464.1				No	0.212	0.500
Zma5	NP_001183880.1				Yes	0.879	0.450
Psi1	ABK24199.1	Picea sitchensis	Plants	Land plants	No	0.141	0.500
Psi2	ABK23677.1				No	0.492	0.500
Psi3	ABK22022.1				No	0.120	0.450
Bdi1	XP_003565685.1	Brachypodium distachyon	Plants	Land plants	No	0.134	0.450
Bdi2	XP_003581061.1				No	0.103	0.450
Bdi3	XP_003570533.1				No	0.155	0.450
Bdi4	XP_003577569.1				Yes	0.909	0.450
Bdi5	XP_003572431.1				Yes	0.895	0.450
Bdi6	XP_003574522.1				No	0.248	0.500
Ota1	XP_003081690.1	Ostreococcus tauri	Plants	Green algae	No	0.151	0.500
Ota2	XP_003078955.1				Yes	0.906	0.450
Ota3	XP_003079379.1				No	0.156	0.500
Mpu1	XP_003060799.1	Micromonas pusilla	Plants	Green algae	No	0.150	0.500
Mpu2	XP_003057427.1				No	0.145	0.500
Mpu3	XP_003061721.1				No	0.151	0.450
Mpu4	XP_003057893.1				No	0.158	0.500
Pte1	XP_001428997.1	Paramecium tetraurelia	Protists	Other	No	0.455	0.500
Pte2	XP_001450874.1				Yes	0.585	0.500
Pte3	XP_001424724.1				No	0.156	0.500
Pte4	XP_001456305.1				Yes	0.724	0.500
Pte5	XP_001447581.1				Yes	0.756	0.450
Tgo	EPT31505.1	Toxoplasma gondii ME49	Protists	Apicomplexans	No	0.136	0.500
Nca	XP_003880625.1	Neospora caninum	Protists	Apicomplexans	No	0.190	0.500
Cal	EEQ45872.1	Candida albicans	Fungi	Ascomycetes	Yes	0.795	0.450
Cga	XP_003194471.1	Cryptococcus gattii	Fungi	Basidiomycetes	No	0.123	0.500
Kla	XP_455024.1	Kluyveromyces lactis	Fungi	Ascomycetes	Yes	0.849	0.450
Sre	CBQ69243.1	Sporisorium reilianum	Fungi	Basidiomycetes	No	0.155	0.450
Ncr	XP_964855.2	Neurospora crassa	Fungi	Ascomycetes	Yes	0.627	0.450
Sce	AAS56893.1	Saccharomyces cerevisiae	Fungi	Ascomycetes	Yes	0.745	0.450
Spo1	NP_593731.1	Schizosaccharomyces pombe	Fungi	Ascomycetes	Yes	0.831	0.450
Spo2	NP_595023.1				No	0.120	0.500
Yli	XP_501551.1	Yarrowia lipolytica	Fungi	Ascomycetes	Yes	0.796	0.450
Zro	XP_002494936.1	Zygosaccharomyces rouxii	Fungi	Ascomycetes	No	0.148	0.500
Dha	XP_460725.1	Debaryomyces hansenii	Fungi	Ascomycetes	Yes	0.704	0.450
Gga	XP_426336.3	Gallus gallus	Animals	Birds	No	0.145	0.500
Tgu	XP_002192775.1	Taeniopygia guttata	Animals	Birds	No	0.343	0.450
Dre	NP_997848.1	Danio rerio	Animals	Fishes	Yes	0.840	0.450
Oni	XP_003439983.1	Oreochromis niloticus	Animals	Fishes	No	0.492	0.500
Sma	XP_002580560.1	Schistosoma mansoni	Animals	Flatworms	Yes	0.640	0.500
Ame	XP_623837.2	Apis mellifera	Animals	Insects	No	0.271	0.500
Dme	NP_650426.1	Drosophila melanogaster	Animals	Insects	No	0.450	0.500
Tca	XP_971334.1	Tribolium castaneum	Animals	Insects	No	0.424	0.500
Hsa	NP_060945.2	Homo sapiens	Animals	Mammals	Yes	0.854	0.450
Mmu	NP_035756.2	Mus Musculus	Animals	Mammals	Yes	0.894	0.450
Bta	NP_001192935.1	Bos taurus	Animals	Mammals	Yes	0.875	0.450
Ocu	XP_002717127.1	Oryctolagus cuniculus	Animals	Mammals	Yes	0.894	0.450
Aca	XP_003221623.1	Anolis carolinensis	Animals	Reptiles	Yes	0.869	0.450
Cel	NP_497567.1	Caenorhabditis elegans	Animals	Roundworms	Yes	0.908	0.450

## Sheet: Prokaryotes
Suppl. Table 1 - Prokaryotes
Name	Singles	Pairs	Fusions	Species	Group	Subgroup
Ama1a		YP_001517208.1		Acaryochloris marina	Cyanobacteria	Oscillatoriophycideae
Ama2b		YP_001517209.1
Ama3			YP_001520919.1
Ama4			YP_001520856.1
Acy1a		YP_007159327.1		Anabaena cylindrica	Cyanobacteria	Nostocales
Acy2b		YP_007159328.1
Acy3			YP_007157059.1
Cth1a		YP_007090496.1		Chroococcidiopsis thermalis	Cyanobacteria	Pleurocapsales
Cth2b		YP_007090497.1
Cth3			YP_007090047.1
Cth4			YP_007100697.1
Cya1a		YP_002377823.1		Cyanothece sp.	Cyanobacteria	Oscillatoriophycideae
Cya2b		YP_002377822.1
Npu1a		YP_001868046.1		Nostoc punctiforme	Cyanobacteria	Nostocales
Npu2b		YP_001868045.1
Npu3			YP_001866240.1
Pma1a		YP_001009411.1		Prochlorococcus marinus	Cyanobacteria	Prochlorales
Pma2b		YP_001009412.1
Scy1a		YP_007131586.1		Stanieria cyanosphaera	Cyanobacteria	Pleurocapsales
Scy2b		YP_007131585.1
Syn1a		YP_730519.1		Synechococcus sp.	Cyanobacteria	Oscillatoriophycideae
Syn2b		YP_730518.1
Ter1a		YP_721999.1		Trichodesmium erythraeum	Cyanobacteria	Oscillatoriophycideae
Ter2b		YP_721998.1
Naz1a		YP_003721471.1		Nostoc azollae	Cyanobacteria	Nostocales
Naz2b		YP_003721470.1
Naz3			YP_003721782.1
Act			YP_007948648.1	Actinoplanes sp.	Actinobacteria	Actinobacteria
Ssc			YP_003492058.1	Streptomyces scabiei	Actinobacteria	Actinobacteria
Kse1			YP_004902462.1	Kitasatospora setae	Actinobacteria	Actinobacteria
Kse2			YP_004904203.1
Nfa			YP_116322.1	Nocardia farcinica	Actinobacteria	Actinobacteria
Rer			YP_002763605.1	Rhodococcus erythropolis	Actinobacteria	Actinobacteria
Svi			YP_003132020.1	Saccharomonospora viridis	Actinobacteria	Actinobacteria
Str			YP_001158946.1	Salinispora tropica	Actinobacteria	Actinobacteria
Mic			YP_004084611.1	Micromonospora sp.	Actinobacteria	Actinobacteria
Pae			YP_002015766.1	Prosthecochloris aestuarii	Bacteroidetes/Chlorobi	Chlorobi
Cha	YP_001995636.1			Chloroherpeton thalassium	Bacteroidetes/Chlorobi	Chlorobi
Cte			NP_661986.1	Chlorobium tepidum	Bacteroidetes/Chlorobi	Chlorobi
Pph			YP_002018270.1	Pelodictyon phaeoclathratiforme	Bacteroidetes/Chlorobi	Chlorobi
Aar	YP_003827764.1			Acetohalobium arabaticum	Firmicutes	Clostridia
Ame1	YP_001322062.1			Alkaliphilus metalliredigens	Firmicutes	Clostridia
Ame2	YP_001322518.1
Ame3			YP_001321630.1
Ckl			YP_001396796.1	Clostridium kluyveri	Firmicutes	Clostridia
Eel			YP_002935665.1	Eubacterium eligens	Firmicutes	Clostridia
Hmo			YP_001678853.1	Heliobacterium modesticaldum	Firmicutes	Clostridia
Mhy			YP_007835977.1	Megamonas hypermegale	Firmicutes	Negativicutes
Nth1			YP_001917308.1	Natranaerobius thermophilus	Firmicutes	Clostridia
Nth2	YP_001916238.1
Rum			YP_007784178.1	Ruminococcus sp.	Firmicutes	Clostridia
Tac1	YP_004461616.1			Tepidanaerobacter acetatoxydans	Firmicutes	Clostridia
Tac2	YP_004461019.1
Aex			YP_004088307.1	Asticcacaulis excentricus	Proteobacteria	Alphaproteobacteria
Cse			YP_003594222.1	Caulobacter segnis	Proteobacteria	Alphaproteobacteria
Rph1	YP_005418654.1			Rhodospirillum photometricum	Proteobacteria	Alphaproteobacteria
Rph2			YP_005417838.1
Swi			YP_001263271.1	Sphingomonas wittichii	Proteobacteria	Alphaproteobacteria
Bma			YP_102273.1	Burkholderia mallei	Proteobacteria	Betaproteobacteria
Cne			YP_004684792.1	Cupriavidus necator	Proteobacteria	Betaproteobacteria
Cts			YP_003280760.1	Comamonas testosteroni	Proteobacteria	Betaproteobacteria
Lch			YP_001789134.1	Leptothrix cholodnii	Proteobacteria	Betaproteobacteria
Nmu			YP_411277.1	Nitrosospira multiformis	Proteobacteria	Betaproteobacteria
Asa			YP_001141458.1	Aeromonas salmonicida	Proteobacteria	Gammaproteobacteria
Nwa	YP_003760468.1			Nitrosococcus watsonii	Proteobacteria	Gammaproteobacteria
Ppu			YP_001266136.1	Pseudomonas putida	Proteobacteria	Gammaproteobacteria
Dma	YP_002952473.1			Desulfovibrio magneticus	Proteobacteria	Delta/epsilon subdivisions
Hoc	YP_003267844.1			Haliangium ochraceum	Proteobacteria	Delta/epsilon subdivisions
Dal	YP_002433258.1			Desulfatibacillum alkenivorans	Proteobacteria	Delta/epsilon subdivisions
Sau			YP_003954897.1	Stigmatella aurantiaca	Proteobacteria	Delta/epsilon subdivisions
Tpa	YP_006441750.1			Turneriella parva	Spirochaetes	Spirochaetia
Dth	YP_002250693.1			Dictyoglomus thermophilum	Dictyoglomi	Dictyoglomia
Tin	YP_004626842.1			Thermodesulfatator indicus	Thermodesulfobacteria	Thermodesulfobacteria
Tga	YP_002960203.1			Thermococcus gammatolerans	Archaea	Euryarchaeota
Mev			YP_003727294.1	Methanohalobium evestigatum	Archaea	Euryarchaeota
Mzh			YP_004615893.1	Methanosalsum zhilinae	Archaea	Euryarchaeota
